# Supplementary material for: Bone Apatite Nanocrystal: Crystalline Structure, Chemical Composition, and Architecture
Source: Biomimetics (Basel). 2023 Feb 22;8(1):90. doi: 10.3390/biomimetics8010090 (PMC10046636; doi:10.3390/biomimetics8010090)
Supplement: Supplementary file 1 [file biomimetics-08-00090-s001.zip]

Archive with 1 entries (1 files):
- biomimetics-2124849-supplementary.pdf
